# Supplementary material for: 4,5-Dichloro-2-methyl­pyridazin-3(2H)-one
Source: Acta Crystallogr Sect E Struct Rep Online. 2009 Nov 11;65(Pt 12):o3055. doi: 10.1107/S1600536809046947 (PMC2971970; doi:10.1107/S1600536809046947)
Supplement: Supplementary file 2 [file e-65-o3055-Isup2.hkl]

# 
# h,k,l, Fc-squared, Fo-squared, sigma(Fo-squared) and status flag 
# 
data_I
_shelx_title ' bk2m in Cmca (100K)' 
_shelx_refln_list_code          4 
_shelx_F_calc_maximum      510.66 
_exptl_crystal_F_000       720.00 
_reflns_d_resolution_high  0.6190 
 
loop_ 
 _symmetry_equiv_pos_as_xyz 
 'x, y, z' 
 '-x, -y+1/2, z+1/2' 
 '-x, y+1/2, -z+1/2' 
 'x, -y, -z' 
 'x+1/2, y+1/2, z' 
 '-x+1/2, -y+1, z+1/2' 
 '-x+1/2, y+1, -z+1/2' 
 'x+1/2, -y+1/2, -z' 
 '-x, -y, -z' 
 'x, y-1/2, -z-1/2' 
 'x, -y-1/2, z-1/2' 
 '-x, y, z' 
 '-x+1/2, -y+1/2, -z' 
 'x+1/2, y, -z-1/2' 
 'x+1/2, -y, z-1/2' 
 '-x+1/2, y+1/2, z' 
 
_cell_length_a     6.5157 
_cell_length_b    15.9127 
_cell_length_c    13.5175 
_cell_angle_alpha  90.000 
_cell_angle_beta   90.000 
_cell_angle_gamma  90.000 
 
_shelx_F_squared_multiplier     1.000 
 
loop_ 
 _refln_index_h 
 _refln_index_k 
 _refln_index_l 
 _refln_F_squared_calc 
 _refln_F_squared_meas 
 _refln_F_squared_sigma 
 _refln_observed_status 
   2   0   0   260773.14   233003.73   2780.11 o 
   4   0   0    74906.14    76242.81    886.40 o 
   6   0   0    25836.64    26251.74    288.04 o 
   8   0   0     9365.24     9441.54    168.92 o 
  10   0   0     3024.52     3310.72    109.43 o 
   0   2   0    22279.89    21282.48    580.30 o 
   2   2   0    13701.00    14719.42    106.98 o 
   4   2   0     4547.40     5069.17     36.10 o 
   6   2   0     1607.01     1700.49     20.53 o 
   8   2   0      771.07      786.42     19.01 o 
  10   2   0      365.00      317.98     44.24 o 
   0   4   0    17899.12    18264.36    211.50 o 
   2   4   0    13154.37    13388.04     91.24 o 
   4   4   0     5816.93     5774.78     45.62 o 
   6   4   0     2128.47     2155.21     25.50 o 
   8   4   0      709.53      736.89     20.25 o 
  10   4   0      195.16      218.04     18.41 o 
   0   6   0     6182.09     6268.52     77.03 o 
   2   6   0     3976.64     4063.19     29.24 o 
   4   6   0     1571.99     1580.74     15.43 o 
   6   6   0      672.06      641.38     13.69 o 
   8   6   0      340.28      365.21     14.58 o 
  10   6   0      161.69      132.86     39.61 o 
   0   8   0    10188.12    11017.21     94.89 o 
   2   8   0     6765.48     7076.25     54.89 o 
   4   8   0     2875.13     3000.13     26.77 o 
   6   8   0     1113.01     1100.09     18.02 o 
   8   8   0      376.18      380.18     28.57 o 
  10   8   0      107.77      118.39     23.12 o 
   0  10   0     7020.60     6917.98     70.16 o 
   2  10   0     5032.12     4841.62     41.25 o 
   4  10   0     2490.56     2438.03     27.54 o 
   6  10   0     1093.69     1076.71     25.32 o 
   8  10   0      400.46      438.96     21.86 o 
   0  12   0     9448.98     8812.70     88.99 o 
   2  12   0     7960.83     7494.05     61.89 o 
   4  12   0     4678.12     4562.11     49.03 o 
   6  12   0     2037.43     2088.64     44.59 o 
   8  12   0      704.44      760.10     34.19 o 
   0  14   0     3686.14     3593.40     46.09 o 
   2  14   0     3255.45     3210.61     29.08 o 
   4  14   0     2105.03     2076.10     41.10 o 
   6  14   0      989.99     1040.43     27.02 o 
   8  14   0      360.17      375.97     18.46 o 
   0  16   0     1480.38     1535.78     52.22 o 
   2  16   0     1243.53     1248.95     20.12 o 
   4  16   0      798.81      792.33     22.27 o 
   6  16   0      414.67      446.69     18.79 o 
   8  16   0      169.34      169.61     14.65 o 
   0  18   0     1045.89     1053.04     43.52 o 
   2  18   0      917.97      941.81     20.46 o 
   4  18   0      629.79      604.99     31.53 o 
   6  18   0      337.31      359.35     40.12 o 
   0  20   0      284.52      258.40     16.87 o 
   2  20   0      260.90      266.04     13.22 o 
   4  20   0      201.85      200.66     14.14 o 
   6  20   0      131.19      115.84     14.48 o 
   0  22   0      169.59      170.84     15.96 o 
   2  22   0      150.16      152.44     13.59 o 
   4  22   0      102.81      107.58     14.87 o 
   0  24   0        0.32        4.42     11.41 o 
   2  24   0        0.85        0.70      8.56 o 
   1   1   1      418.54      463.40      4.40 o 
   3   1   1      443.33      472.40      3.91 o 
   5   1   1      211.82      212.81      3.25 o 
   7   1   1       68.07       67.11      4.10 o 
   9   1   1       13.81       17.65      4.83 o 
   0   2   1     2365.83     2350.52     20.64 o 
   2   2   1     2144.43     2008.06     11.31 o 
   4   2   1     1636.52     1506.76      9.80 o 
   6   2   1     1044.92     1001.67     10.10 o 
   8   2   1      505.55      495.12     11.01 o 
  10   2   1      179.53      205.56     12.87 o 
   1   3   1     1842.56     1817.48     11.04 o 
   3   3   1     1151.51     1172.25      7.43 o 
   5   3   1      482.37      485.35      5.52 o 
   7   3   1      191.96      182.76      5.85 o 
   9   3   1       72.31       69.25      8.18 o 
   0   4   1        1.10        1.13      1.02 o 
   2   4   1       39.56       38.96      1.22 o 
   4   4   1       10.27        7.99      1.10 o 
   6   4   1       13.36        9.71      2.06 o 
   8   4   1       26.02       21.75      4.40 o 
  10   4   1       17.38       33.00      6.79 o 
   1   5   1     3206.26     3096.51     18.42 o 
   3   5   1     1546.39     1427.67      8.60 o 
   5   5   1      617.30      568.11      7.23 o 
   7   5   1      201.16      204.44      6.80 o 
   9   5   1       45.40       53.36      7.71 o 
   0   6   1     1037.45      965.97     11.31 o 
   2   6   1      441.03      418.81      3.79 o 
   4   6   1      164.80      166.65      2.99 o 
   6   6   1      105.04       95.10      3.74 o 
   8   6   1       40.68       38.12      4.47 o 
  10   6   1        9.75       18.76      7.19 o 
   1   7   1    13343.64    13958.60     69.22 o 
   3   7   1     7389.83     7517.70     39.34 o 
   5   7   1     3335.44     3291.57     23.08 o 
   7   7   1     1356.48     1381.54     16.91 o 
   9   7   1      462.69      454.78     12.44 o 
   0   8   1     1166.08     1431.86     12.39 o 
   2   8   1      451.25      538.16      5.47 o 
   4   8   1       34.24       43.72      2.16 o 
   6   8   1        0.63        1.07      3.20 o 
   8   8   1        6.84        5.89      4.12 o 
   1   9   1     1597.61     1713.63     11.28 o 
   3   9   1      835.36      866.50      7.65 o 
   5   9   1      380.79      372.85      6.88 o 
   7   9   1      171.97      176.65      7.46 o 
   9   9   1       70.36       63.03      7.31 o 
   0  10   1       49.93       49.31      2.76 o 
   2  10   1       31.44       23.58      1.78 o 
   4  10   1       24.84       24.09      2.44 o 
   6  10   1       16.86       22.46      3.46 o 
   8  10   1        3.71        6.64      4.86 o 
   1  11   1     2283.90     2310.45     15.44 o 
   3  11   1     1438.32     1421.59     12.54 o 
   5  11   1      705.99      719.87     14.08 o 
   7  11   1      262.74      281.94     10.21 o 
   9  11   1       70.23       72.91      8.79 o 
   0  12   1     1640.41     1576.55     16.31 o 
   2  12   1     1454.40     1383.33     11.42 o 
   4  12   1     1085.50     1050.60     14.08 o 
   6  12   1      672.78      674.83     14.45 o 
   8  12   1      325.98      327.63     11.84 o 
   1  13   1      869.82      811.02      7.82 o 
   3  13   1      519.84      478.70      6.91 o 
   5  13   1      217.69      201.30      8.23 o 
   7  13   1       60.26       47.12      6.36 o 
   9  13   1        9.23        5.93      6.47 o 
   0  14   1     2168.98     1960.67     20.04 o 
   2  14   1     1889.98     1745.58     13.59 o 
   4  14   1     1289.72     1245.39     18.24 o 
   6  14   1      692.04      676.28     15.23 o 
   8  14   1      288.85      310.18     15.50 o 
   1  15   1       60.07       90.45      3.45 o 
   3  15   1       42.44       53.44      4.73 o 
   5  15   1       25.33       26.40      5.05 o 
   7  15   1       11.48        3.00      5.29 o 
   0  16   1     1519.07     1707.75     25.46 o 
   2  16   1     1252.57     1360.09     14.91 o 
   4  16   1      744.13      782.34     15.62 o 
   6  16   1      332.70      369.05     13.01 o 
   8  16   1      110.86      127.64      9.51 o 
   1  17   1       66.06       65.56      5.53 o 
   3  17   1       37.65       38.99      4.84 o 
   5  17   1        9.49        8.74      4.99 o 
   7  17   1        0.28       -3.99      5.37 o 
   0  18   1      313.73      303.73     11.56 o 
   2  18   1      301.00      293.82      8.71 o 
   4  18   1      241.28      226.42     14.62 o 
   6  18   1      152.35      157.36     10.79 o 
   1  19   1     1915.50     2068.62     24.45 o 
   3  19   1     1413.89     1478.80     21.41 o 
   5  19   1      775.28      807.12     18.02 o 
   7  19   1      320.99      335.38     13.52 o 
   0  20   1        7.96        7.80      5.49 o 
   2  20   1        4.92       -0.29      4.29 o 
   4  20   1        0.30       -1.35      5.18 o 
   6  20   1        1.42       -0.66      5.58 o 
   1  21   1      201.73      187.87      9.48 o 
   3  21   1      141.13      114.38      8.55 o 
   5  21   1       70.00       79.22      8.74 o 
   0  22   1       74.42       65.01      8.68 o 
   2  22   1       62.78       56.50      8.01 o 
   4  22   1       36.63       31.58      6.87 o 
   1  23   1      228.59      229.40      9.81 o 
   3  23   1      169.32      150.13     11.31 o 
   0  24   1      155.04      140.94     16.49 o 
   2  24   1      130.68      120.51      9.06 o 
   1  25   1      434.49      470.93     14.48 o 
   0   0   2     5991.61     7675.43    204.95 o 
   2   0   2     2844.48     3180.78     27.35 o 
   4   0   2      997.58     1146.38     11.79 o 
   6   0   2      526.75      536.64     13.96 o 
   8   0   2      263.92      262.74     12.30 o 
  10   0   2      110.80       99.74     16.57 o 
   1   1   2    12505.83    13096.92     87.97 o 
   3   1   2     3460.62     3933.21     22.28 o 
   5   1   2      921.31     1048.25      8.62 o 
   7   1   2      327.59      319.89      7.70 o 
   9   1   2      122.88      115.06     10.13 o 
   0   2   2     3492.65     3779.75     38.44 o 
   2   2   2     2734.91     2597.49     15.99 o 
   4   2   2     1262.53     1153.07      7.95 o 
   6   2   2      481.89      463.81      7.39 o 
   8   2   2      182.94      171.42      7.76 o 
  10   2   2       60.82       62.42      7.73 o 
   1   3   2     5727.27     5678.64     30.77 o 
   3   3   2     1864.99     1739.18     10.61 o 
   5   3   2      544.76      510.36      6.02 o 
   7   3   2      121.64      117.96      5.93 o 
   9   3   2       10.22       12.26      4.87 o 
   0   4   2     4556.26     4545.57     35.71 o 
   2   4   2     3228.89     3058.66     16.77 o 
   4   4   2     1373.55     1267.07      9.02 o 
   6   4   2      528.21      507.51      7.59 o 
   8   4   2      207.25      212.68      7.86 o 
  10   4   2       71.11       57.85      8.77 o 
   1   5   2    14012.85    14488.76     73.24 o 
   3   5   2     6061.08     5892.27     30.54 o 
   5   5   2     2538.98     2477.39     18.94 o 
   7   5   2      989.87     1013.94     14.32 o 
   9   5   2      293.23      301.86     20.66 o 
   0   6   2    19902.09    20075.34    155.67 o 
   2   6   2    13631.96    13754.26     66.13 o 
   4   6   2     6225.33     6178.97     35.04 o 
   6   6   2     2633.15     2640.81     22.86 o 
   8   6   2      970.20     1007.97     16.26 o 
  10   6   2      291.02      296.99     35.79 o 
   1   7   2        2.84        0.81      0.82 o 
   3   7   2       73.27       72.22      2.04 o 
   5   7   2       49.58       53.62      2.84 o 
   7   7   2       13.49       13.30      3.21 o 
   9   7   2        1.86        8.53      6.15 o 
   0   8   2       84.61       80.26      3.16 o 
   2   8   2       99.11       91.05      2.25 o 
   4   8   2       73.46       54.61      2.73 o 
   6   8   2       27.01       28.83      3.52 o 
   8   8   2        5.47        3.80      4.00 o 
   1   9   2     8673.99     8532.15     45.95 o 
   3   9   2     5984.59     6058.15     34.98 o 
   5   9   2     3080.11     3167.75     24.98 o 
   7   9   2     1293.49     1356.19     18.32 o 
   9   9   2      444.10      463.95     16.22 o 
   0  10   2     2651.64     2611.80     23.52 o 
   2  10   2     2003.10     1976.82     13.19 o 
   4  10   2     1073.81     1069.29     11.15 o 
   6  10   2      466.63      460.32     10.58 o 
   8  10   2      150.33      145.42     10.69 o 
   1  11   2        4.06        3.38      1.39 o 
   3  11   2        1.05        1.72      1.68 o 
   5  11   2        2.62        4.87      2.83 o 
   7  11   2       12.36        7.51      5.02 o 
   9  11   2       14.81       16.92      8.19 o 
   0  12   2     1108.77     1017.39     12.22 o 
   2  12   2      862.97      845.14      8.17 o 
   4  12   2      523.65      515.55      9.22 o 
   6  12   2      284.99      261.54      9.48 o 
   8  12   2      126.67      124.07      8.36 o 
   1  13   2       14.58       17.33      2.00 o 
   3  13   2        4.07        5.55      2.27 o 
   5  13   2        0.06        4.12      3.60 o 
   7  13   2        0.46       -1.23      4.50 o 
   9  13   2        0.56       -7.20      7.20 o 
   0  14   2     1330.72     1122.78     13.91 o 
   2  14   2     1209.89     1054.70     11.01 o 
   4  14   2      879.98      838.92     13.98 o 
   6  14   2      531.21      516.45     15.08 o 
   8  14   2      277.64      272.57     11.55 o 
   1  15   2       24.27       20.44      2.41 o 
   3  15   2       21.45       12.40      3.59 o 
   5  15   2       21.92       15.87      6.56 o 
   7  15   2       20.03       15.20      5.68 o 
   0  16   2     1881.64     1759.07     23.08 o 
   2  16   2     1625.39     1555.12     17.90 o 
   4  16   2     1109.92     1118.18     18.11 o 
   6  16   2      628.62      664.45     15.82 o 
   8  16   2      292.20      317.97     13.69 o 
   1  17   2     2395.20     2309.51     23.28 o 
   3  17   2     1802.25     1760.35     22.71 o 
   5  17   2     1014.46      995.99     19.10 o 
   7  17   2      440.58      439.30     18.81 o 
   0  18   2      454.54      441.84     13.69 o 
   2  18   2      381.16      373.26     12.30 o 
   4  18   2      223.09      220.11      8.77 o 
   6  18   2       92.04       83.64      8.05 o 
   1  19   2        3.00        1.34      3.56 o 
   3  19   2        3.43        7.22      4.48 o 
   5  19   2        2.33       12.96      5.70 o 
   7  19   2        1.10        0.68      6.55 o 
   0  20   2     1909.41     2041.10     33.71 o 
   2  20   2     1665.41     1744.01     23.90 o 
   4  20   2     1113.61     1167.56     21.84 o 
   6  20   2      579.96      664.24     17.45 o 
   1  21   2     1152.46     1209.41     18.70 o 
   3  21   2      879.25      922.04     17.48 o 
   5  21   2      522.46      550.32     15.81 o 
   0  22   2      398.11      388.85     16.37 o 
   2  22   2      351.03      370.83     12.20 o 
   4  22   2      240.61      266.58     11.87 o 
   1  23   2        1.97        0.25      5.29 o 
   3  23   2        2.16        3.39      5.72 o 
   0  24   2      371.46      401.03     17.83 o 
   2  24   2      325.24      333.04     13.97 o 
   1  25   2       36.22       37.38      7.67 o 
   1   1   3     5599.16     5556.66     38.93 o 
   3   1   3     1575.15     1618.80      9.93 o 
   5   1   3      674.34      687.88      7.65 o 
   7   1   3      318.41      321.68      8.92 o 
   9   1   3      109.36       92.27      7.11 o 
   0   2   3     1497.40     1612.18     27.01 o 
   2   2   3      834.10      879.97      7.67 o 
   4   2   3      277.04      300.87      3.56 o 
   6   2   3       78.50       69.86      4.73 o 
   8   2   3       12.00        7.98      4.02 o 
  10   2   3        0.25        8.17      5.68 o 
   1   3   3      359.26      280.70      3.12 o 
   3   3   3      634.10      544.13      4.42 o 
   5   3   3      492.44      450.68      5.70 o 
   7   3   3      281.57      262.60     10.35 o 
   9   3   3      123.74      132.41      7.67 o 
   0   4   3     7691.39     7648.59     58.10 o 
   2   4   3     5282.84     5293.69     28.08 o 
   4   4   3     2549.50     2507.22     15.04 o 
   6   4   3     1103.65     1061.38     12.86 o 
   8   4   3      371.93      385.13     10.72 o 
  10   4   3       92.88       90.60      9.90 o 
   1   5   3     1721.76     1851.30     11.19 o 
   3   5   3      867.53      876.42      7.50 o 
   5   5   3      283.08      281.61      5.13 o 
   7   5   3       94.34       82.04      4.95 o 
   9   5   3       35.13       29.83      7.06 o 
   0   6   3     2161.57     2287.35     19.67 o 
   2   6   3     1495.06     1676.85     10.10 o 
   4   6   3      794.12      897.44      8.86 o 
   6   6   3      425.49      429.56      7.93 o 
   8   6   3      191.37      195.22      9.73 o 
  10   6   3       68.54       74.56      9.85 o 
   1   7   3     2440.69     2476.61     13.79 o 
   3   7   3     1770.48     1710.09     12.24 o 
   5   7   3     1111.92     1078.93     11.14 o 
   7   7   3      612.87      627.75     12.32 o 
   9   7   3      277.36      301.87     11.78 o 
   0   8   3     9415.57     9760.37     74.25 o 
   2   8   3     7353.56     7284.36     38.38 o 
   4   8   3     4027.01     3916.36     26.84 o 
   6   8   3     1804.35     1881.18     20.55 o 
   8   8   3      657.24      684.39     15.36 o 
   1   9   3      769.37      797.12      7.15 o 
   3   9   3      508.63      506.11      5.48 o 
   5   9   3      351.67      359.10      7.01 o 
   7   9   3      195.89      196.65     13.13 o 
   9   9   3       79.89       82.69      9.34 o 
   0  10   3     5620.22     5616.74     49.74 o 
   2  10   3     4465.29     4340.97     25.96 o 
   4  10   3     2462.21     2361.89     19.35 o 
   6  10   3     1065.12     1033.54     17.39 o 
   8  10   3      369.44      382.55     10.77 o 
   1  11   3     3052.81     3042.22     20.23 o 
   3  11   3     1790.19     1810.99     15.04 o 
   5  11   3      880.46      925.09     12.79 o 
   7  11   3      377.36      414.21     11.06 o 
   9  11   3      132.10      142.21     11.02 o 
   0  12   3     1408.23     1321.66     15.39 o 
   2  12   3     1197.04     1154.15     10.80 o 
   4  12   3      812.87      826.19     12.60 o 
   6  12   3      481.30      471.91     11.23 o 
   8  12   3      243.12      236.12     11.34 o 
   1  13   3     1755.72     1751.03     14.15 o 
   3  13   3     1464.88     1452.77     15.75 o 
   5  13   3      911.81      932.56     22.37 o 
   7  13   3      450.99      461.28     13.98 o 
   0  14   3       74.90       71.96      4.30 o 
   2  14   3       49.35       42.03      2.98 o 
   4  14   3       10.17        8.06      3.91 o 
   6  14   3        0.42       -0.02      4.35 o 
   8  14   3        8.12        2.67      6.21 o 
   1  15   3       99.36       71.32      3.59 o 
   3  15   3       66.49       51.41      5.10 o 
   5  15   3       24.61       25.68      5.22 o 
   7  15   3        6.33       -2.10      5.44 o 
   0  16   3      835.19      846.72     16.09 o 
   2  16   3      697.02      682.54     12.17 o 
   4  16   3      400.96      371.79     11.27 o 
   6  16   3      157.24      172.87      9.26 o 
   8  16   3       41.63       37.89      9.08 o 
   1  17   3     1068.00     1037.23     16.50 o 
   3  17   3      831.37      808.50     16.17 o 
   5  17   3      531.67      548.72     15.42 o 
   7  17   3      276.12      271.63     11.63 o 
   0  18   3     1648.48     1744.76     30.04 o 
   2  18   3     1457.91     1494.33     20.99 o 
   4  18   3     1005.44     1031.03     20.85 o 
   6  18   3      544.74      580.61     15.53 o 
   1  19   3      293.91      288.34     10.03 o 
   3  19   3      222.29      213.99      9.27 o 
   5  19   3      125.87      114.94      9.32 o 
   0  20   3      970.31     1080.94     26.07 o 
   2  20   3      850.72      895.08     17.46 o 
   4  20   3      579.64      585.18     17.01 o 
   6  20   3      312.17      317.15     12.78 o 
   1  21   3     1130.80     1211.72     20.97 o 
   3  21   3      872.04      903.11     18.47 o 
   5  21   3      531.06      579.13     21.75 o 
   0  22   3      716.46      752.69     25.22 o 
   2  22   3      595.85      608.76     15.38 o 
   4  22   3      342.74      365.31     14.49 o 
   1  23   3     1162.39     1315.93     24.11 o 
   3  23   3      941.15     1011.11     23.69 o 
   0  24   3      235.77      249.38     18.66 o 
   2  24   3      202.87      216.14     12.04 o 
   1  25   3       59.68       60.57      7.92 o 
   0   0   4      866.55     1034.56     36.70 o 
   2   0   4      400.22      307.57      5.20 o 
   4   0   4       85.33       59.79      2.87 o 
   6   0   4       11.07       11.47      4.20 o 
   8   0   4        0.12        0.59      5.00 o 
  10   0   4        3.45       11.16      9.44 o 
   1   1   4    24540.75    26807.51    211.79 o 
   3   1   4    12240.84    12226.57     66.73 o 
   5   1   4     4789.61     4733.90     34.98 o 
   7   1   4     1767.51     1832.04     28.28 o 
   9   1   4      564.07      622.82     15.72 o 
   0   2   4    10180.25    11696.04    227.79 o 
   2   2   4     5819.63     5874.39     40.26 o 
   4   2   4     1992.63     2014.01     13.97 o 
   6   2   4      722.41      738.21     12.13 o 
   8   2   4      253.37      259.14      8.65 o 
  10   2   4       77.16       81.31     11.75 o 
   1   3   4    10418.61    10878.15     66.29 o 
   3   3   4     6051.11     5653.88     36.44 o 
   5   3   4     2560.44     2412.28     18.38 o 
   7   3   4      965.07      927.85     16.39 o 
   9   3   4      310.03      300.95     11.63 o 
   0   4   4     1963.92     1960.85     19.97 o 
   2   4   4     1253.91     1353.48      9.25 o 
   4   4   4      478.30      532.07      5.90 o 
   6   4   4      179.82      184.12      6.22 o 
   8   4   4       71.96       79.86      8.17 o 
  10   4   4       26.62       22.78      7.47 o 
   1   5   4     9369.41     9831.53     46.92 o 
   3   5   4     4234.72     4480.57     27.01 o 
   5   5   4     1871.54     1932.65     16.48 o 
   7   5   4      850.25      857.64     16.74 o 
   9   5   4      338.28      364.29     17.11 o 
   0   6   4     1230.19     1128.57     11.32 o 
   2   6   4      926.89      886.14      6.60 o 
   4   6   4      456.52      454.24      6.03 o 
   6   6   4      163.66      161.31      6.47 o 
   8   6   4       38.64       47.28      6.59 o 
  10   6   4        5.06       11.10      8.26 o 
   1   7   4      771.31      750.56      6.46 o 
   3   7   4      582.93      516.89      5.43 o 
   5   7   4      218.94      201.32      5.01 o 
   7   7   4       77.52       72.16      6.57 o 
   9   7   4       33.13       39.04      6.47 o 
   0   8   4     1319.74     1459.76     15.50 o 
   2   8   4      975.09     1038.76      8.31 o 
   4   8   4      504.49      518.60      7.17 o 
   6   8   4      217.53      233.66      7.16 o 
   8   8   4       71.03       71.22      7.50 o 
   1   9   4       13.87       12.54      1.46 o 
   3   9   4       47.11       34.05      2.10 o 
   5   9   4       55.77       50.20      3.81 o 
   7   9   4       57.14       56.08      5.04 o 
   9   9   4       47.56       35.65      7.67 o 
   0  10   4        8.22        9.79      2.35 o 
   2  10   4        1.31        4.65      1.69 o 
   4  10   4        1.65        3.55      1.98 o 
   6  10   4        4.27       -0.18      3.52 o 
   8  10   4        3.17        5.63      4.86 o 
   1  11   4    14704.03    14291.12     79.04 o 
   3  11   4    10022.55     9919.72     61.04 o 
   5  11   4     5463.77     5590.07     46.39 o 
   7  11   4     2470.40     2597.79     33.08 o 
   9  11   4      914.00     1000.49     22.90 o 
   0  12   4       32.64       21.57      3.27 o 
   2  12   4       34.77       32.06      2.80 o 
   4  12   4       28.89       29.63      3.17 o 
   6  12   4       14.89       20.08      4.53 o 
   8  12   4        5.12       17.25      6.23 o 
   1  13   4     2725.17     2487.56     18.80 o 
   3  13   4     1860.61     1746.92     17.66 o 
   5  13   4      977.40      943.69     17.16 o 
   7  13   4      432.93      406.11     13.94 o 
   0  14   4      556.47      517.25      9.52 o 
   2  14   4      456.16      454.92      8.53 o 
   4  14   4      255.06      255.19      9.04 o 
   6  14   4      103.04       99.75      7.89 o 
   8  14   4       31.24       29.73      7.22 o 
   1  15   4     3811.43     3981.06     31.45 o 
   3  15   4     2718.22     2843.19     37.00 o 
   5  15   4     1427.80     1520.52     23.79 o 
   7  15   4      548.55      618.43     18.50 o 
   0  16   4       78.12       66.34      6.24 o 
   2  16   4       66.16       73.57      6.65 o 
   4  16   4       39.14       41.51      6.32 o 
   6  16   4       16.27        8.34      5.65 o 
   8  16   4        5.15        6.69      8.94 o 
   1  17   4       16.89       12.35      4.37 o 
   3  17   4        8.89        7.46      4.63 o 
   5  17   4        3.12       -1.97      4.86 o 
   7  17   4        0.46        5.44      7.14 o 
   0  18   4       82.94       67.23      7.58 o 
   2  18   4       71.38       59.55      5.86 o 
   4  18   4       46.59       40.80      6.27 o 
   6  18   4       23.57       25.80      6.84 o 
   1  19   4      237.09      214.82      9.28 o 
   3  19   4      192.76      193.15     12.02 o 
   5  19   4      117.58      101.92      8.96 o 
   0  20   4      143.43      138.59     14.19 o 
   2  20   4      127.89      114.23      8.41 o 
   4  20   4       89.79       81.68      7.48 o 
   6  20   4       49.07       39.51      7.73 o 
   1  21   4        3.14       -4.84      4.84 o 
   3  21   4        0.82        5.72      5.29 o 
   5  21   4        0.22       -1.98      6.37 o 
   0  22   4       83.33       69.04     14.46 o 
   2  22   4       74.56       58.58      7.68 o 
   4  22   4       53.95       43.11      9.41 o 
   1  23   4      474.09      469.73     15.87 o 
   3  23   4      336.46      292.72     12.08 o 
   0  24   4       11.61       13.75     10.91 o 
   2  24   4       10.94       11.74      7.17 o 
   1  25   4      186.28      195.04     12.95 o 
   1   1   5     9689.82    10066.89     74.65 o 
   3   1   5     4795.74     5126.88     35.47 o 
   5   1   5     2493.88     2538.86     22.09 o 
   7   1   5     1157.83     1131.51     34.79 o 
   9   1   5      401.53      409.95     14.26 o 
   0   2   5     1872.16     2257.49     62.19 o 
   2   2   5     1083.44     1119.08      9.40 o 
   4   2   5      375.88      381.06      4.93 o 
   6   2   5      113.83      118.15      4.81 o 
   8   2   5       21.09       11.83      4.98 o 
  10   2   5        1.34       -1.49      6.48 o 
   1   3   5     3216.10     3445.55     21.19 o 
   3   3   5     2412.72     2269.99     17.70 o 
   5   3   5     1466.26     1393.19     14.76 o 
   7   3   5      789.30      816.59     17.55 o 
   9   3   5      348.10      353.82     14.37 o 
   0   4   5    10625.64    11382.65     83.98 o 
   2   4   5     6705.68     6883.22     45.73 o 
   4   4   5     2758.49     2800.34     20.80 o 
   6   4   5     1108.26     1134.76     19.95 o 
   8   4   5      385.95      366.64     12.30 o 
  10   4   5      110.86       74.44      9.15 o 
   1   5   5     1372.23     1415.70     10.20 o 
   3   5   5      840.50      755.80      7.51 o 
   5   5   5      320.97      288.52      6.08 o 
   7   5   5       85.35       76.45      8.30 o 
   9   5   5       14.64       22.43      6.87 o 
   0   6   5      104.36      171.44      3.39 o 
   2   6   5      120.14      171.40      2.76 o 
   4   6   5       71.67       73.54      2.89 o 
   6   6   5       29.08       22.20      3.80 o 
   8   6   5       17.00       11.37      4.89 o 
   1   7   5      100.29      102.19      2.22 o 
   3   7   5       11.39        8.67      1.48 o 
   5   7   5        9.32        4.88      2.17 o 
   7   7   5       38.05       36.33      5.98 o 
   9   7   5       40.38       30.33      6.31 o 
   0   8   5      527.73      529.00      7.82 o 
   2   8   5      518.51      533.09      5.60 o 
   4   8   5      358.48      346.47      6.28 o 
   6   8   5      167.18      160.27      7.47 o 
   8   8   5       60.76       53.07      7.10 o 
   1   9   5     2876.09     2763.85     18.39 o 
   3   9   5     2114.62     2075.10     16.18 o 
   5   9   5     1400.41     1437.26     16.59 o 
   7   9   5      772.91      799.37     18.84 o 
   9   9   5      338.23      342.51     12.92 o 
   0  10   5       11.53       13.03      2.14 o 
   2  10   5       13.38        9.20      1.63 o 
   4  10   5        5.27       -0.06      1.86 o 
   6  10   5        0.22        3.51      3.49 o 
   8  10   5        4.89        5.53      6.37 o 
   1  11   5     1810.26     1678.95     12.88 o 
   3  11   5     1297.49     1208.89     12.31 o 
   5  11   5      674.99      656.55     12.06 o 
   7  11   5      292.89      313.16     17.84 o 
   9  11   5      112.32      118.71      9.94 o 
   0  12   5     1900.68     1847.52     23.00 o 
   2  12   5     1552.16     1553.79     13.88 o 
   4  12   5      904.90      923.31     14.43 o 
   6  12   5      427.43      438.87     12.88 o 
   8  12   5      173.81      162.12     11.60 o 
   1  13   5     1674.01     1713.70     14.59 o 
   3  13   5     1341.31     1311.20     16.82 o 
   5  13   5      743.70      759.52     14.19 o 
   7  13   5      282.41      314.55     16.22 o 
   0  14   5      258.28      256.54      7.41 o 
   2  14   5      232.82      227.78      6.95 o 
   4  14   5      166.92      132.22      7.67 o 
   6  14   5       94.54       82.65      6.86 o 
   8  14   5       42.81       29.11      9.02 o 
   1  15   5      525.83      521.14     10.58 o 
   3  15   5      382.21      373.89     10.84 o 
   5  15   5      194.85      188.57      8.83 o 
   7  15   5       76.16       88.40      9.91 o 
   0  16   5      513.59      470.38     14.52 o 
   2  16   5      445.66      436.62     11.69 o 
   4  16   5      286.63      280.81     10.94 o 
   6  16   5      138.63      139.09     11.91 o 
   1  17   5     1431.33     1393.49     20.15 o 
   3  17   5     1059.63     1067.84     20.66 o 
   5  17   5      594.92      625.02     15.23 o 
   7  17   5      252.45      279.36     14.59 o 
   0  18   5        8.50        3.24      5.32 o 
   2  18   5        6.84        4.92      4.31 o 
   4  18   5        4.87        7.16      5.60 o 
   6  18   5        3.71       -6.32      6.32 o 
   1  19   5      601.22      619.82     14.31 o 
   3  19   5      426.05      417.06     13.13 o 
   5  19   5      221.44      224.02     10.71 o 
   0  20   5      108.90       93.09     11.98 o 
   2  20   5       93.66       84.15      7.32 o 
   4  20   5       61.68       59.75      7.40 o 
   6  20   5       31.51       30.98      8.67 o 
   1  21   5      172.50      180.00      9.56 o 
   3  21   5      149.39      160.12      9.82 o 
   5  21   5      112.75       91.94      9.19 o 
   0  22   5        0.30        5.06      8.69 o 
   2  22   5        0.22        2.09      5.86 o 
   4  22   5        0.11        6.87      6.26 o 
   1  23   5      294.18      273.94     12.29 o 
   3  23   5      250.93      256.65     18.62 o 
   0  24   5        0.94       16.99     10.89 o 
   2  24   5        1.07        5.92      6.74 o 
   0   0   6       20.01       20.25      5.33 o 
   2   0   6       90.30       76.46      2.65 o 
   4   0   6       94.16       86.77      5.09 o 
   6   0   6       25.04       28.56      6.26 o 
   8   0   6        2.41       15.08     10.25 o 
  10   0   6        0.06        3.25      9.98 o 
   1   1   6     2122.66     2170.26     19.31 o 
   3   1   6     1252.08     1140.18     10.53 o 
   5   1   6      505.83      447.19      9.95 o 
   7   1   6      158.71      149.15      9.63 o 
   9   1   6       36.24       36.96      7.08 o 
   0   2   6     2915.06     3722.42     77.30 o 
   2   2   6     2510.94     2502.21     18.92 o 
   4   2   6     1342.54     1170.52     12.47 o 
   6   2   6      518.02      456.73     17.44 o 
   8   2   6      175.05      173.74     12.86 o 
  10   2   6       48.91       49.48      8.47 o 
   1   3   6     6273.83     7578.11     45.24 o 
   3   3   6     3457.66     3846.38     28.50 o 
   5   3   6     1526.50     1674.88     18.68 o 
   7   3   6      667.39      717.46     21.52 o 
   9   3   6      272.22      290.47     12.75 o 
   0   4   6       41.36       31.40      2.01 o 
   2   4   6       10.09       10.83      1.49 o 
   4   4   6        1.71        8.48      1.92 o 
   6   4   6        1.19        2.75      3.37 o 
   8   4   6        0.03        3.50      6.29 o 
   1   5   6    12847.81    14099.42     77.38 o 
   3   5   6     7537.37     7920.98     52.20 o 
   5   5   6     3808.88     3932.32     35.50 o 
   7   5   6     1768.96     1797.43     31.89 o 
   9   5   6      697.89      746.25     20.51 o 
   0   6   6     7170.99     7273.66     59.67 o 
   2   6   6     5534.46     5375.59     35.92 o 
   4   6   6     2958.65     2819.72     22.34 o 
   6   6   6     1243.44     1208.00     25.32 o 
   8   6   6      396.46      401.01     22.64 o 
   1   7   6     2290.86     2428.80     18.39 o 
   3   7   6     1530.22     1485.51     13.11 o 
   5   7   6      733.25      716.25     11.54 o 
   7   7   6      290.69      284.42     11.27 o 
   9   7   6       97.24       81.91     10.89 o 
   0   8   6     2945.46     2945.32     34.09 o 
   2   8   6     2472.39     2472.19     16.61 o 
   4   8   6     1521.12     1511.53     15.70 o 
   6   8   6      747.00      765.17     17.63 o 
   8   8   6      301.62      314.46     16.71 o 
   1   9   6     4969.94     4926.32     30.70 o 
   3   9   6     3464.33     3279.76     26.37 o 
   5   9   6     1840.93     1765.09     21.60 o 
   7   9   6      826.68      863.34     24.24 o 
   9   9   6      316.40      309.38     14.72 o 
   0  10   6     5496.05     5304.66     50.25 o 
   2  10   6     4347.43     4262.15     28.56 o 
   4  10   6     2528.75     2504.90     22.34 o 
   6  10   6     1230.23     1294.83     21.08 o 
   8  10   6      486.02      493.93     22.29 o 
   1  11   6     5353.98     5150.93     33.73 o 
   3  11   6     3708.92     3638.75     29.21 o 
   5  11   6     2028.06     2031.53     29.65 o 
   7  11   6      920.73      996.26     20.61 o 
   9  11   6      346.94      348.76     21.66 o 
   0  12   6      776.52      740.78     12.11 o 
   2  12   6      595.54      596.09      8.25 o 
   4  12   6      316.55      347.25      9.09 o 
   6  12   6      121.29      137.35      8.11 o 
   8  12   6       27.81       35.55      9.22 o 
   1  13   6      408.20      398.79      6.47 o 
   3  13   6      277.65      263.52      8.41 o 
   5  13   6      136.87      131.03      7.02 o 
   7  13   6       50.22       49.39      7.38 o 
   0  14   6      168.58      169.39      7.09 o 
   2  14   6      121.73      128.69      5.89 o 
   4  14   6       54.10       52.93      6.87 o 
   6  14   6       14.21        3.08      5.55 o 
   8  14   6        0.87       12.49      8.52 o 
   1  15   6     1718.85     1645.48     20.07 o 
   3  15   6     1311.20     1259.74     20.41 o 
   5  15   6      800.10      814.19     17.64 o 
   7  15   6      395.26      428.44     16.48 o 
   0  16   6      313.57      320.46     12.89 o 
   2  16   6      277.57      278.24      9.74 o 
   4  16   6      208.77      201.44      9.66 o 
   6  16   6      137.00      125.16     10.58 o 
   1  17   6      589.73      547.75     12.19 o 
   3  17   6      436.51      423.30     13.05 o 
   5  17   6      240.22      232.66     12.84 o 
   7  17   6      101.81       85.02     14.68 o 
   0  18   6     1654.80     1702.41     29.95 o 
   2  18   6     1407.65     1447.32     26.65 o 
   4  18   6      865.58      893.00     19.70 o 
   6  18   6      390.19      389.68     16.35 o 
   1  19   6      241.69      252.41      9.88 o 
   3  19   6      204.45      203.02     10.51 o 
   5  19   6      141.37      133.46     11.56 o 
   0  20   6     1487.86     1622.99     37.90 o 
   2  20   6     1275.17     1349.20     22.61 o 
   4  20   6      807.26      859.72     22.52 o 
   1  21   6     1009.49     1037.37     19.81 o 
   3  21   6      757.71      786.98     27.14 o 
   5  21   6      435.60      436.61     18.19 o 
   0  22   6      150.75      174.70     24.90 o 
   2  22   6      135.42      135.56      9.53 o 
   4  22   6       97.23       83.63      9.85 o 
   1  23   6       76.60       60.89      8.44 o 
   3  23   6       60.41       49.12      7.80 o 
   0  24   6      226.57      209.86     18.28 o 
   2  24   6      190.81      186.63     11.16 o 
   1   1   7     3946.76     4304.27     29.53 o 
   3   1   7     1972.59     1970.75     16.84 o 
   5   1   7      660.94      667.33     12.03 o 
   7   1   7      163.93      165.48     30.18 o 
   9   1   7       26.81       17.45      6.95 o 
   0   2   7      247.76      299.04      6.81 o 
   2   2   7       86.38      104.37      2.64 o 
   4   2   7        1.60        3.08      2.29 o 
   6   2   7        5.48        6.11      4.12 o 
   8   2   7       10.12       16.81     10.42 o 
   1   3   7      711.43      638.85      6.56 o 
   3   3   7      612.21      584.88      7.28 o 
   5   3   7      457.20      473.98     10.67 o 
   7   3   7      255.68      289.34     15.17 o 
   9   3   7      104.07       97.15     11.99 o 
   0   4   7      596.14      495.86     10.00 o 
   2   4   7      426.44      381.62      5.72 o 
   4   4   7      309.33      309.37      7.17 o 
   6   4   7      210.93      220.38     11.16 o 
   8   4   7       86.79      106.73     13.48 o 
   1   5   7     3036.46     3181.51     22.21 o 
   3   5   7     1889.85     1939.93     17.16 o 
   5   5   7      904.60      906.90     15.65 o 
   7   5   7      342.71      304.63     15.89 o 
   9   5   7       98.36       92.76     16.08 o 
   0   6   7     1531.00     1514.83     16.86 o 
   2   6   7     1031.52     1080.63     10.50 o 
   4   6   7      529.93      566.07      8.09 o 
   6   6   7      271.90      262.11     14.10 o 
   8   6   7      108.48      128.26     13.33 o 
   1   7   7     5293.61     5091.48     34.21 o 
   3   7   7     3747.00     3630.86     29.40 o 
   5   7   7     2065.02     2103.78     25.19 o 
   7   7   7      875.38      914.90     35.64 o 
   9   7   7      283.49      325.05     24.14 o 
   0   8   7      529.33      603.55     11.89 o 
   2   8   7      572.02      569.90      7.29 o 
   4   8   7      452.95      409.69      8.35 o 
   6   8   7      225.77      228.53     10.06 o 
   8   8   7       82.41       90.08     10.03 o 
   1   9   7       12.60       12.21      1.86 o 
   3   9   7        0.12       -1.21      2.21 o 
   5   9   7       15.71       15.29      3.82 o 
   7   9   7       30.28       36.17      7.48 o 
   9   9   7       26.15       17.46      9.26 o 
   0  10   7     3267.03     3259.56     40.60 o 
   2  10   7     2754.38     2724.72     22.18 o 
   4  10   7     1653.04     1632.36     21.00 o 
   6  10   7      775.58      799.97     18.66 o 
   8  10   7      312.26      328.84     16.32 o 
   1  11   7      355.85      374.52      6.46 o 
   3  11   7      269.42      281.20      7.59 o 
   5  11   7      143.45      134.20      7.90 o 
   7  11   7       48.06       47.48      7.58 o 
   0  12   7     1906.06     1866.68     25.00 o 
   2  12   7     1659.89     1660.87     17.54 o 
   4  12   7     1170.51     1215.39     19.86 o 
   6  12   7      701.78      751.58     17.44 o 
   8  12   7      349.79      358.98     22.26 o 
   1  13   7     1087.81     1076.89     13.94 o 
   3  13   7      715.61      711.55     13.61 o 
   5  13   7      336.09      330.07     11.82 o 
   7  13   7      119.65       95.16      8.35 o 
   0  14   7      190.94      186.94      9.29 o 
   2  14   7      180.00      187.53      8.87 o 
   4  14   7      150.66      148.71      9.45 o 
   6  14   7      105.41      108.37      8.78 o 
   8  14   7       58.34       43.41     12.80 o 
   1  15   7       70.14       83.04      5.41 o 
   3  15   7       49.10       55.52      5.55 o 
   5  15   7       23.96       20.89      6.71 o 
   7  15   7        7.83       12.31      8.63 o 
   0  16   7       92.42      105.42      8.46 o 
   2  16   7       79.61       81.89      8.08 o 
   4  16   7       59.46       62.79      7.86 o 
   6  16   7       42.22       26.62      9.02 o 
   1  17   7       16.72       17.57      4.65 o 
   3  17   7       11.78        8.52      4.69 o 
   5  17   7        5.94       22.14      7.07 o 
   7  17   7        2.15       14.86     10.00 o 
   0  18   7     1761.31     1822.50     38.70 o 
   2  18   7     1571.61     1612.13     25.04 o 
   4  18   7     1100.46     1126.45     25.43 o 
   6  18   7      606.42      624.92     20.18 o 
   1  19   7      240.55      224.00     10.47 o 
   3  19   7      178.18      163.93      9.52 o 
   5  19   7       95.04       93.63     10.13 o 
   0  20   7       75.58       41.53      9.43 o 
   2  20   7       67.53       57.33      6.68 o 
   4  20   7       50.88       34.79      9.01 o 
   1  21   7      464.32      490.46     15.01 o 
   3  21   7      369.61      384.93     15.43 o 
   5  21   7      235.77      206.80     13.84 o 
   0  22   7      774.84      815.89     29.82 o 
   2  22   7      673.87      741.79     17.83 o 
   4  22   7      449.03      509.07     27.60 o 
   1  23   7      792.20      860.51     26.66 o 
   3  23   7      622.38      663.28     29.19 o 
   0  24   7      112.56      129.19     27.88 o 
   0   0   8    12578.79    14641.56    284.64 o 
   2   0   8     9263.05     9311.35     94.98 o 
   4   0   8     4979.99     4851.02     66.99 o 
   6   0   8     2384.21     2361.22     63.27 o 
   8   0   8      924.62     1048.57     66.75 o 
   1   1   8      320.34      383.09      5.77 o 
   3   1   8      155.31      163.76      4.06 o 
   5   1   8       51.91       44.10      4.51 o 
   7   1   8       15.89       14.53      7.14 o 
   9   1   8        4.40       -3.77      9.12 o 
   0   2   8      326.27      559.46     10.01 o 
   2   2   8      327.74      394.82      5.06 o 
   4   2   8      195.99      192.10      6.42 o 
   6   2   8       79.35       75.87     13.20 o 
   8   2   8       34.80       50.12     11.51 o 
   1   3   8      460.37      430.24      6.44 o 
   3   3   8      347.65      308.78      6.32 o 
   5   3   8      167.01      156.26      7.60 o 
   7   3   8       50.05       44.17     11.02 o 
   9   3   8        8.15       14.41      8.46 o 
   0   4   8     3180.88     3202.95     46.70 o 
   2   4   8     2738.50     2548.92     17.89 o 
   4   4   8     1675.90     1526.22     20.65 o 
   6   4   8      770.53      735.10     23.31 o 
   8   4   8      282.21      257.37     18.45 o 
   1   5   8     3662.96     4064.12     28.63 o 
   3   5   8     2474.92     2486.50     22.54 o 
   5   5   8     1214.77     1202.58     22.99 o 
   7   5   8      485.32      485.13     19.59 o 
   9   5   8      160.63      166.90     17.75 o 
   0   6   8      720.93      658.93     10.14 o 
   2   6   8      563.71      532.79      7.92 o 
   4   6   8      324.61      327.04      8.36 o 
   6   6   8      168.21      187.29     11.11 o 
   8   6   8       77.26       67.41     11.59 o 
   1   7   8      396.52      384.08      5.96 o 
   3   7   8      195.74      186.99      5.71 o 
   5   7   8       59.42       61.61      6.75 o 
   7   7   8        8.83       14.07      7.34 o 
   9   7   8        0.06       12.17      8.52 o 
   0   8   8      226.43      212.57      7.68 o 
   2   8   8      162.70      165.52      5.71 o 
   4   8   8       76.76       74.17      5.42 o 
   6   8   8       29.48       27.85      7.43 o 
   8   8   8        8.63        0.20      6.77 o 
   1   9   8     8744.63     8323.77     58.46 o 
   3   9   8     6216.30     6071.85     48.84 o 
   5   9   8     3496.74     3592.38     45.54 o 
   7   9   8     1597.83     1646.25     33.85 o 
   9   9   8      592.56      587.29     23.79 o 
   0  10   8      543.27      506.94     11.96 o 
   2  10   8      455.36      465.94      8.38 o 
   4  10   8      320.35      307.38     11.84 o 
   6  10   8      197.21      214.73     14.26 o 
   8  10   8       94.49      120.73     11.84 o 
   1  11   8     1305.37     1249.56     15.64 o 
   3  11   8      982.52      940.45     16.69 o 
   5  11   8      614.37      592.48     17.11 o 
   7  11   8      342.69      345.59     18.69 o 
   0  12   8     2627.23     2555.02     33.38 o 
   2  12   8     2246.74     2101.25     25.39 o 
   4  12   8     1355.85     1287.61     25.79 o 
   6  12   8      584.57      591.61     20.28 o 
   8  12   8      190.46      172.64     13.52 o 
   1  13   8       15.24       10.58      3.32 o 
   3  13   8       15.92        8.34      4.27 o 
   5  13   8       17.43       18.14      5.07 o 
   7  13   8       16.91       12.00      7.90 o 
   0  14   8     1220.54     1263.45     24.31 o 
   2  14   8     1114.24     1126.45     19.48 o 
   4  14   8      796.39      788.49     17.65 o 
   6  14   8      434.93      443.96     23.69 o 
   1  15   8      237.65      224.55      7.72 o 
   3  15   8      150.29      150.79      8.89 o 
   5  15   8       60.43       72.49     10.44 o 
   7  15   8       14.39       13.23     10.40 o 
   0  16   8     2944.10     3006.44     46.22 o 
   2  16   8     2548.01     2614.70     34.90 o 
   4  16   8     1701.63     1751.73     34.78 o 
   6  16   8      904.75      930.27     38.24 o 
   1  17   8     1269.02     1272.12     19.75 o 
   3  17   8      922.26      916.90     20.17 o 
   5  17   8      499.26      502.90     36.57 o 
   0  18   8        2.81       10.36      9.08 o 
   2  18   8        1.22        7.97      5.69 o 
   4  18   8        0.17       -5.85      5.85 o 
   6  18   8        2.46       13.32      9.34 o 
   1  19   8       25.98       18.92      5.62 o 
   3  19   8       20.60        5.31      6.32 o 
   5  19   8       13.34       17.85      9.63 o 
   0  20   8        0.28        1.58      7.38 o 
   2  20   8        0.57        8.65      5.81 o 
   4  20   8        1.58       19.39     10.45 o 
   1  21   8      829.42      853.58     37.98 o 
   3  21   8      609.31      591.53     21.93 o 
   0  22   8      213.78      189.67     27.20 o 
   2  22   8      191.41      199.20     14.87 o 
   1  23   8      224.15      236.14     18.27 o 
   1   1   9       13.79        6.99      1.89 o 
   3   1   9        0.13        3.03      2.67 o 
   5   1   9        0.08       -0.90      3.60 o 
   7   1   9        0.01        6.87      7.14 o 
   9   1   9        0.00       -2.97     14.18 o 
   0   2   9    16800.06    19866.38    331.65 o 
   2   2   9    13824.14    14467.07     89.60 o 
   4   2   9     8335.57     8293.56     80.20 o 
   6   2   9     4058.00     4085.57     69.45 o 
   8   2   9     1614.99     1800.26     65.17 o 
   1   3   9       23.16       35.76      2.69 o 
   3   3   9       23.02       18.03      3.42 o 
   5   3   9        9.58        7.75      5.23 o 
   7   3   9        4.04       -2.69      6.54 o 
   9   3   9        2.43        2.75      9.40 o 
   0   4   9       94.29       98.00      3.83 o 
   2   4   9       68.25       66.54      3.12 o 
   4   4   9        8.68        8.10      3.39 o 
   6   4   9        8.61        4.92      6.59 o 
   8   4   9       34.72       32.10      9.61 o 
   1   5   9      382.85      366.16      6.19 o 
   3   5   9      239.21      232.12      6.01 o 
   5   5   9      126.88      131.05     11.36 o 
   7   5   9       58.83       46.59     14.90 o 
   9   5   9       22.74       25.97      9.17 o 
   0   6   9       51.68       55.20      4.00 o 
   2   6   9       38.71       45.55      3.22 o 
   4   6   9       34.09       34.46      5.57 o 
   6   6   9       31.74       27.88      8.00 o 
   8   6   9       18.52       36.44      9.38 o 
   1   7   9       19.06       10.35      2.12 o 
   3   7   9       14.89       12.91      2.82 o 
   5   7   9       10.64       12.50      6.11 o 
   7   7   9        6.36       -4.75      6.68 o 
   9   7   9        3.06        9.60      8.09 o 
   0   8   9      112.68       95.17      8.01 o 
   2   8   9      138.83      120.44      5.04 o 
   4   8   9      153.81      142.57      8.31 o 
   6   8   9      124.99      136.37     12.07 o 
   8   8   9       80.25       88.32     10.51 o 
   1   9   9      280.70      306.38      7.14 o 
   3   9   9      170.02      193.49     11.05 o 
   5   9   9       81.21       79.53      7.89 o 
   7   9   9       32.08       34.25      8.97 o 
   0  10   9     2036.78     1888.96     29.06 o 
   2  10   9     1688.23     1603.70     19.85 o 
   4  10   9     1021.97      978.97     18.66 o 
   6  10   9      463.86      468.34     18.19 o 
   8  10   9      152.39      148.41     12.85 o 
   1  11   9       21.12       26.04      3.59 o 
   3  11   9       22.05       23.12      4.52 o 
   5  11   9       16.20       18.49      5.45 o 
   7  11   9       10.41       18.23      8.59 o 
   0  12   9     3323.48     3377.99     60.41 o 
   2  12   9     2854.73     2841.20     40.49 o 
   4  12   9     1860.61     1860.61     30.04 o 
   6  12   9      948.88      984.55     26.87 o 
   8  12   9      383.32      401.65     18.82 o 
   1  13   9       36.22       31.89      4.84 o 
   3  13   9       22.47       16.64      5.96 o 
   5  13   9       12.19       14.06      6.28 o 
   7  13   9        5.25       17.07      8.97 o 
   0  14   9     1076.13     1063.49     32.32 o 
   2  14   9      961.47      961.64     20.89 o 
   4  14   9      682.17      704.14     20.10 o 
   6  14   9      377.75      390.51     23.76 o 
   1  15   9       72.95       84.75      8.26 o 
   3  15   9       57.39       38.64      7.69 o 
   5  15   9       41.27       47.74     12.67 o 
   7  15   9       25.73       24.85     11.67 o 
   0  16   9     2749.84     2837.88     65.01 o 
   2  16   9     2373.08     2418.38     37.81 o 
   4  16   9     1550.03     1625.77     36.52 o 
   6  16   9      781.07      819.34     27.02 o 
   1  17   9      563.13      658.57     20.29 o 
   3  17   9      435.72      474.35     18.52 o 
   5  17   9      260.16      284.81     17.86 o 
   0  18   9      540.35      504.31     26.90 o 
   2  18   9      500.75      522.60     18.74 o 
   4  18   9      388.92      358.35     19.71 o 
   6  18   9      247.99      262.51     23.62 o 
   1  19   9        0.98       -3.56      6.12 o 
   3  19   9        0.34        7.97      7.17 o 
   5  19   9        0.00        2.70      9.21 o 
   0  20   9       11.59       -1.87     11.02 o 
   2  20   9        8.52       -4.37      6.69 o 
   4  20   9        2.71        9.68      9.52 o 
   1  21   9      147.45      137.46     14.58 o 
   3  21   9      117.43       99.83     15.13 o 
   0  22   9        0.63       -2.10     11.95 o 
   2  22   9        0.52        7.64      8.34 o 
   1  23   9       41.78       51.82     12.10 o 
   0   0  10     8603.16     9734.54    179.98 o 
   2   0  10     7153.89     7191.42     93.25 o 
   4   0  10     4579.94     4558.71     76.13 o 
   6   0  10     2450.58     2545.52     68.18 o 
   8   0  10     1072.27     1177.81     74.82 o 
   1   1  10     1936.31     2046.38     18.31 o 
   3   1  10     1346.94     1300.86     20.50 o 
   5   1  10      778.01      789.67     20.63 o 
   7   1  10      422.97      398.44     20.12 o 
   9   1  10      206.21      201.90     27.62 o 
   0   2  10     1256.06     1255.39     20.68 o 
   2   2  10     1062.56     1004.24     13.19 o 
   4   2  10      672.56      626.26     17.26 o 
   6   2  10      356.13      346.87     17.87 o 
   8   2  10      166.44      140.05     17.49 o 
   1   3  10     3678.51     3647.17     30.42 o 
   3   3  10     2450.28     2397.24     32.28 o 
   5   3  10     1319.79     1362.35     29.53 o 
   7   3  10      570.33      531.27     21.15 o 
   9   3  10      192.50      142.75     24.61 o 
   0   4  10     1947.77     2120.07     30.35 o 
   2   4  10     1647.33     1657.79     18.46 o 
   4   4  10     1014.73     1005.26     19.30 o 
   6   4  10      474.27      492.26     20.63 o 
   8   4  10      171.51      144.79     19.56 o 
   1   5  10     2343.44     2204.25     22.38 o 
   3   5  10     1490.87     1440.37     21.21 o 
   5   5  10      771.33      742.41     24.02 o 
   7   5  10      325.84      281.50     33.14 o 
   9   5  10      107.32      115.73     13.39 o 
   0   6  10     1628.27     1618.13     22.92 o 
   2   6  10     1362.30     1334.82     15.97 o 
   4   6  10      859.64      812.84     19.06 o 
   6   6  10      444.67      417.17     19.54 o 
   8   6  10      190.45      190.07     15.86 o 
   1   7  10     1514.92     1409.46     15.03 o 
   3   7  10     1144.12     1020.01     15.47 o 
   5   7  10      610.69      561.98     20.88 o 
   7   7  10      256.55      266.16     21.00 o 
   0   8  10      124.59       92.11      6.68 o 
   2   8  10      107.08       77.75      4.71 o 
   4   8  10       73.92       67.32      8.59 o 
   6   8  10       43.43       39.58      9.12 o 
   8   8  10       21.18       10.37     14.43 o 
   1   9  10     1866.11     1997.50     23.23 o 
   3   9  10     1370.68     1394.49     21.67 o 
   5   9  10      697.81      690.41     28.31 o 
   7   9  10      255.00      252.00     16.77 o 
   0  10  10      530.24      609.48     16.31 o 
   2  10  10      460.53      495.90     11.77 o 
   4  10  10      311.26      312.11     11.80 o 
   6  10  10      163.91      142.03     12.02 o 
   8  10  10       65.03       62.63     16.90 o 
   1  11  10        0.42        0.43      3.87 o 
   3  11  10        0.43        2.23      4.03 o 
   5  11  10        0.05        4.37      5.66 o 
   7  11  10        0.94        0.58      7.76 o 
   0  12  10      837.45      846.94     24.37 o 
   2  12  10      697.22      711.01     17.41 o 
   4  12  10      397.47      410.52     13.83 o 
   6  12  10      154.76      159.86     13.16 o 
   1  13  10        0.62        8.24      5.32 o 
   3  13  10        0.03        2.74      4.70 o 
   5  13  10        0.71       -1.72      5.84 o 
   7  13  10        2.17        1.02      8.34 o 
   0  14  10     1598.29     1661.73     42.93 o 
   2  14  10     1414.24     1392.60     26.35 o 
   4  14  10      973.45     1017.60     24.92 o 
   6  14  10      524.48      524.61     34.70 o 
   1  15  10      987.99      959.31     25.41 o 
   3  15  10      727.12      705.10     20.66 o 
   5  15  10      392.41      369.68     18.69 o 
   7  15  10      159.43      138.24     16.98 o 
   0  16  10     1227.55     1288.81     79.78 o 
   2  16  10     1066.25     1061.31     23.72 o 
   4  16  10      711.30      743.57     22.19 o 
   6  16  10      374.56      392.34     23.55 o 
   1  17  10      161.61      136.41     11.71 o 
   3  17  10      108.93       82.20     10.32 o 
   5  17  10       45.65       34.54     10.31 o 
   0  18  10       98.94      113.35     18.47 o 
   2  18  10       82.64       61.47      9.65 o 
   4  18  10       48.42       22.07      9.40 o 
   1  19  10       42.61       44.07      8.48 o 
   3  19  10       39.64       43.35     10.28 o 
   5  19  10       31.06       25.37     11.65 o 
   0  20  10       67.81       72.56     22.04 o 
   2  20  10       65.92       50.63      9.78 o 
   4  20  10       58.52       60.00     11.98 o 
   1  21  10      729.73      752.24     25.22 o 
   3  21  10      539.31      551.77     26.18 o 
   0  22  10      417.60      409.53     29.44 o 
   2  22  10      362.88      332.08     21.56 o 
   1   1  11     2506.04     2739.26     25.05 o 
   3   1  11     1728.66     1721.79     25.06 o 
   5   1  11      801.01      835.22     29.74 o 
   7   1  11      282.20      284.07     18.47 o 
   9   1  11       81.28       93.99     31.53 o 
   0   2  11      101.33       83.76      5.64 o 
   2   2  11      113.17       93.45      5.10 o 
   4   2  11      133.15      122.17     10.95 o 
   6   2  11      124.24      117.43     17.56 o 
   8   2  11       84.34       84.07     15.44 o 
   1   3  11      282.15      271.67      6.33 o 
   3   3  11      138.01      138.28      7.88 o 
   5   3  11       65.60       49.12     10.03 o 
   7   3  11       37.59       22.39      8.30 o 
   0   4  11     1738.44     1691.70     25.46 o 
   2   4  11     1579.37     1502.85     17.84 o 
   4   4  11     1163.47     1079.37     24.43 o 
   6   4  11      674.77      658.30     24.38 o 
   8   4  11      307.27      293.82     25.29 o 
   1   5  11       32.05       38.03      3.87 o 
   3   5  11       14.82       15.70      5.05 o 
   5   5  11        2.31        1.43      6.29 o 
   7   5  11        0.78        6.93      9.26 o 
   0   6  11        0.44        7.38      3.62 o 
   2   6  11        1.19        6.68      3.11 o 
   4   6  11        2.44        1.22      5.18 o 
   6   6  11        1.69      -10.24     10.24 o 
   8   6  11        0.45        6.80     11.33 o 
   1   7  11     2454.60     2563.92     25.12 o 
   3   7  11     1844.24     1891.75     27.29 o 
   5   7  11     1040.68     1096.85     27.66 o 
   7   7  11      443.24      457.62     27.11 o 
   0   8  11     1143.69     1252.58     24.29 o 
   2   8  11     1003.45     1049.94     17.00 o 
   4   8  11      673.55      699.86     21.53 o 
   6   8  11      334.35      299.33     18.56 o 
   8   8  11      120.00      130.82     19.86 o 
   1   9  11      432.72      352.56      9.33 o 
   3   9  11      279.52      226.07     10.42 o 
   5   9  11      117.40      100.99     10.93 o 
   7   9  11       35.81       42.07     10.03 o 
   0  10  11     1181.78     1101.20     28.08 o 
   2  10  11      994.33      913.52     18.36 o 
   4  10  11      613.59      581.35     20.03 o 
   6  10  11      292.81      231.57     20.69 o 
   8  10  11      111.26       96.01     13.06 o 
   1  11  11     1002.98      921.56     21.61 o 
   3  11  11      743.33      742.36     18.45 o 
   5  11  11      445.32      472.89     16.99 o 
   7  11  11      214.45      194.90     16.43 o 
   0  12  11     1115.21     1096.73     33.09 o 
   2  12  11      990.38      958.95     25.91 o 
   4  12  11      695.59      661.89     20.76 o 
   6  12  11      389.24      372.73     18.60 o 
   1  13  11       10.88        6.25      6.15 o 
   3  13  11        1.56        4.97      4.87 o 
   5  13  11        0.85       -4.14      6.76 o 
   7  13  11        5.58        5.66      8.93 o 
   0  14  11       32.82       13.34     10.39 o 
   2  14  11       21.00       17.68      6.16 o 
   4  14  11        4.03        2.04      5.71 o 
   6  14  11        0.17       -7.39      7.39 o 
   1  15  11      494.94      487.72     17.63 o 
   3  15  11      367.70      361.88     22.48 o 
   5  15  11      213.85      216.39     15.78 o 
   0  16  11       30.60       19.95     13.51 o 
   2  16  11       23.87       27.29      7.05 o 
   4  16  11       10.97       22.38      8.13 o 
   6  16  11        2.52       -2.01     10.35 o 
   1  17  11        8.03       19.74      7.49 o 
   3  17  11        5.64       13.90      7.54 o 
   5  17  11        3.37        3.64      9.53 o 
   0  18  11      281.50      252.43     26.78 o 
   2  18  11      250.91      240.04     20.18 o 
   4  18  11      178.16      173.18     15.35 o 
   1  19  11      597.98      607.35     22.39 o 
   3  19  11      464.40      450.62     19.59 o 
   0  20  11       87.58       83.49     17.28 o 
   2  20  11       75.25       77.65     12.20 o 
   1  21  11       18.19       22.12      9.51 o 
   0  22  11      641.37      642.92     35.26 o 
   0   0  12     2682.18     3090.90     52.23 o 
   2   0  12     2337.53     2383.38     41.08 o 
   4   0  12     1604.96     1551.45     79.55 o 
   6   0  12      963.42      987.23     34.75 o 
   8   0  12      521.02      441.44     33.18 o 
   1   1  12     1326.69     1427.60     17.26 o 
   3   1  12      928.25      912.47     36.83 o 
   5   1  12      469.99      448.90     20.54 o 
   7   1  12      180.95      170.50     18.53 o 
   0   2  12     5178.42     5690.18     65.26 o 
   2   2  12     4305.29     4368.20     44.91 o 
   4   2  12     2692.30     2669.18     51.16 o 
   6   2  12     1380.50     1378.02     36.81 o 
   8   2  12      583.89      550.59     30.49 o 
   1   3  12     1752.93     1797.66     20.33 o 
   3   3  12     1297.37     1196.33     26.53 o 
   5   3  12      716.78      631.29     24.93 o 
   7   3  12      317.96      251.96     15.87 o 
   0   4  12      205.87      180.05      9.27 o 
   2   4  12      165.03      160.75      7.99 o 
   4   4  12      100.64       86.30      9.57 o 
   6   4  12       54.64       48.52     10.29 o 
   8   4  12       25.08       23.81     13.15 o 
   1   5  12     2763.82     2671.88     31.74 o 
   3   5  12     2047.81     1996.66     37.14 o 
   5   5  12     1261.55     1198.62     33.10 o 
   7   5  12      646.07      651.71     26.24 o 
   0   6  12     7848.78     7471.85     89.93 o 
   2   6  12     6644.72     6296.50     71.28 o 
   4   6  12     4145.47     4043.71     62.54 o 
   6   6  12     1995.05     2167.29     65.99 o 
   8   6  12      759.17      893.38     59.01 o 
   1   7  12      773.40      689.10     11.79 o 
   3   7  12      585.63      513.65     18.05 o 
   5   7  12      323.00      319.74     24.83 o 
   7   7  12      141.53      130.38     18.16 o 
   0   8  12      307.14      366.20     12.86 o 
   2   8  12      255.69      286.01     14.08 o 
   4   8  12      148.50      155.72     12.26 o 
   6   8  12       57.69       59.72     13.36 o 
   8   8  12       13.48       18.28     12.67 o 
   1   9  12      388.36      369.44     13.85 o 
   3   9  12      314.41      287.57     14.91 o 
   5   9  12      194.20      178.96     13.61 o 
   7   9  12       96.74       69.29     15.03 o 
   0  10  12     1612.54     1602.24     41.07 o 
   2  10  12     1388.51     1430.18     25.84 o 
   4  10  12      884.28      880.67     25.55 o 
   6  10  12      424.05      453.28     31.70 o 
   1  11  12     1291.99     1150.51     27.31 o 
   3  11  12      946.21      894.11     20.71 o 
   5  11  12      534.89      486.83     27.59 o 
   7  11  12      239.03      227.75     17.80 o 
   0  12  12      176.68      198.00     15.95 o 
   2  12  12      152.99      159.54     10.10 o 
   4  12  12       92.46       75.32     10.65 o 
   6  12  12       36.60       30.53      8.73 o 
   1  13  12       56.41       68.13     12.66 o 
   3  13  12       43.89       47.24      7.01 o 
   5  13  12       27.48       27.25      7.98 o 
   7  13  12       14.20       34.56     18.84 o 
   0  14  12       23.48        0.92     11.62 o 
   2  14  12       17.75       18.98      6.95 o 
   4  14  12        6.23        5.47      5.94 o 
   6  14  12        0.31       -2.04      8.16 o 
   1  15  12     1211.40     1233.24     28.27 o 
   3  15  12      958.96      950.23     28.83 o 
   5  15  12      608.30      589.99     27.10 o 
   0  16  12      237.03      218.05     25.09 o 
   2  16  12      211.60      237.13     17.20 o 
   4  16  12      149.31      143.09     12.86 o 
   1  17  12      473.40      463.65     18.84 o 
   3  17  12      360.71      334.89     17.11 o 
   5  17  12      208.66      187.63     18.87 o 
   0  18  12      306.61      274.56     41.48 o 
   2  18  12      255.75      283.01     16.34 o 
   4  18  12      149.43      128.47     18.13 o 
   1  19  12      295.29      296.07     17.54 o 
   3  19  12      236.76      249.28     17.83 o 
   0  20  12      912.40      914.54     39.65 o 
   2  20  12      791.36      843.43     28.64 o 
   1  21  12      395.81      403.38     20.61 o 
   1   1  13     1591.09     1752.12     22.59 o 
   3   1  13     1190.63     1249.27     27.82 o 
   5   1  13      696.52      731.40     25.65 o 
   7   1  13      309.81      291.07     17.36 o 
   0   2  13      763.56      832.23     19.37 o 
   2   2  13      632.93      640.07     14.98 o 
   4   2  13      364.61      373.71     19.40 o 
   6   2  13      158.00      174.76     13.88 o 
   8   2  13       56.05       77.33     21.24 o 
   1   3  13      453.49      536.57     10.93 o 
   3   3  13      375.35      399.52     16.82 o 
   5   3  13      233.84      250.66     19.49 o 
   7   3  13      109.84      121.01     14.52 o 
   0   4  13       11.56       15.25      4.85 o 
   2   4  13       11.84       22.71      5.87 o 
   4   4  13        5.88        4.84      6.61 o 
   6   4  13        0.36       -8.81      8.81 o 
   8   4  13        0.57       -3.72     11.31 o 
   1   5  13     1730.51     1568.57     21.14 o 
   3   5  13     1285.29     1183.10     27.78 o 
   5   5  13      722.34      660.59     25.20 o 
   7   5  13      318.76      316.55     24.15 o 
   0   6  13      254.56      233.79     11.06 o 
   2   6  13      232.76      202.14     12.04 o 
   4   6  13      156.28      150.42     12.12 o 
   6   6  13       73.47       77.27     12.22 o 
   8   6  13       26.84       18.90     12.09 o 
   1   7  13      340.46      314.66     10.70 o 
   3   7  13      316.54      306.34     15.34 o 
   5   7  13      261.61      213.45     16.37 o 
   7   7  13      182.21      147.57     19.39 o 
   0   8  13        0.19       -3.16      5.33 o 
   2   8  13        0.23        1.50      5.14 o 
   4   8  13        0.12       -5.75      5.75 o 
   6   8  13        0.06       -1.53      8.68 o 
   1   9  13      716.58      723.68     21.16 o 
   3   9  13      598.72      573.25     20.15 o 
   5   9  13      419.08      418.65     19.40 o 
   7   9  13      239.00      208.31     22.08 o 
   0  10  13      686.46      691.21     26.32 o 
   2  10  13      583.82      551.77     15.92 o 
   4  10  13      376.55      375.16     18.37 o 
   6  10  13      192.83      175.38     16.27 o 
   1  11  13      187.83      175.43     12.41 o 
   3  11  13      124.26      116.02      9.68 o 
   5  11  13       51.67       42.17      9.75 o 
   7  11  13       13.08        3.63     13.10 o 
   0  12  13        2.15       -1.67      7.73 o 
   2  12  13        0.56       11.32      6.19 o 
   4  12  13        0.54        0.13      7.56 o 
   6  12  13        3.86        9.09     11.40 o 
   1  13  13     2620.03     2673.10     48.53 o 
   3  13  13     2018.20     2084.18     36.11 o 
   5  13  13     1189.84     1162.87     36.55 o 
   0  14  13       28.35       12.63     12.87 o 
   2  14  13       25.73       22.43     12.25 o 
   4  14  13       18.86       27.92      8.00 o 
   6  14  13       11.21       -0.49      8.62 o 
   1  15  13       12.81        8.31      6.84 o 
   3  15  13       12.67        6.53      7.65 o 
   5  15  13       12.07       16.75     10.98 o 
   0  16  13        3.97        2.58     13.26 o 
   2  16  13        3.06       16.17      7.86 o 
   4  16  13        1.51       -0.34      7.61 o 
   1  17  13     1008.97     1062.64     31.39 o 
   3  17  13      746.48      792.20     26.95 o 
   0  18  13      276.81      269.33     30.31 o 
   2  18  13      243.36      262.83     16.37 o 
   4  18  13      168.13      164.00     15.91 o 
   1  19  13       54.05       47.63     11.89 o 
   3  19  13       30.26       17.25      9.82 o 
   0  20  13       40.57       40.21     15.15 o 
   2  20  13       39.75        7.83     14.34 o 
   0   0  14      650.82      704.69     38.64 o 
   2   0  14      556.18      543.59     26.61 o 
   4   0  14      318.75      340.17     25.93 o 
   6   0  14      117.72      121.38     19.96 o 
   8   0  14       29.62       11.71     15.63 o 
   1   1  14     2512.31     2694.80     32.28 o 
   3   1  14     1855.47     1848.91     41.04 o 
   5   1  14     1033.73     1069.85     32.22 o 
   7   1  14      442.87      382.87     29.98 o 
   0   2  14      606.77      688.60     22.46 o 
   2   2  14      526.61      453.25     24.67 o 
   4   2  14      323.70      300.52     17.48 o 
   6   2  14      141.04      127.32     12.80 o 
   8   2  14       47.46       44.29     16.50 o 
   1   3  14     1188.04     1293.30     33.25 o 
   3   3  14      871.07      864.60     27.03 o 
   5   3  14      471.42      484.85     19.81 o 
   7   3  14      192.01      173.46     34.64 o 
   0   4  14      333.19      323.45     18.96 o 
   2   4  14      275.01      266.67     13.79 o 
   4   4  14      168.67      143.57     13.60 o 
   6   4  14       81.56       73.65     12.53 o 
   1   5  14      422.01      451.25     16.30 o 
   3   5  14      338.42      353.05     16.23 o 
   5   5  14      223.29      189.53     16.23 o 
   7   5  14      121.31      112.02     14.75 o 
   0   6  14      620.98      673.61     31.93 o 
   2   6  14      522.02      560.21     18.82 o 
   4   6  14      316.00      354.42     18.67 o 
   6   6  14      140.75      138.72     25.52 o 
   1   7  14       95.22       87.74      7.62 o 
   3   7  14       70.49       70.67      9.81 o 
   5   7  14       39.32       17.34      9.49 o 
   7   7  14       17.40       11.18     12.81 o 
   0   8  14       66.79       53.93      8.83 o 
   2   8  14       54.38       41.36      8.37 o 
   4   8  14       27.04       20.98      8.27 o 
   6   8  14        7.13       12.35      9.67 o 
   1   9  14       62.85       51.65      8.62 o 
   3   9  14       61.38       43.15      9.04 o 
   5   9  14       54.04       33.07     10.55 o 
   7   9  14       39.97       18.31     13.12 o 
   0  10  14       10.71       14.31      8.91 o 
   2  10  14        9.99       12.37      6.13 o 
   4  10  14        9.32       13.96      8.11 o 
   6  10  14        7.89        7.86      9.50 o 
   1  11  14     3090.05     3106.96     53.21 o 
   3  11  14     2338.99     2444.50     47.41 o 
   5  11  14     1360.39     1344.09     35.13 o 
   0  12  14       24.69       36.84     14.23 o 
   2  12  14       26.89       37.37      7.93 o 
   4  12  14       28.56       40.43     13.50 o 
   6  12  14       25.81       14.97     12.30 o 
   1  13  14       98.37       95.43     11.44 o 
   3  13  14       77.52       77.56      9.36 o 
   5  13  14       49.46       48.85     11.11 o 
   0  14  14     1176.08     1387.32     55.16 o 
   2  14  14     1031.05     1080.70     34.78 o 
   4  14  14      710.57      720.75     26.23 o 
   1  15  14      816.21      820.44     24.02 o 
   3  15  14      602.53      605.29     23.37 o 
   5  15  14      329.60      296.83     22.34 o 
   0  16  14      195.71      237.37     27.55 o 
   2  16  14      177.61      183.67     14.23 o 
   4  16  14      130.27      121.44     14.32 o 
   1  17  14       30.70        7.36     13.67 o 
   3  17  14       23.55       29.40      9.98 o 
   0  18  14      227.37      209.90     29.60 o 
   2  18  14      200.79      182.40     14.94 o 
   1  19  14      161.84      159.63     14.76 o 
   1   1  15      247.10      288.08     13.94 o 
   3   1  15      202.15      208.26     15.90 o 
   5   1  15      129.73      147.41     16.59 o 
   7   1  15       65.91       40.49     10.60 o 
   0   2  15       50.69       56.45     12.78 o 
   2   2  15       36.34       29.57      6.13 o 
   4   2  15       13.72       20.07      8.50 o 
   6   2  15        1.91       -3.40      7.35 o 
   1   3  15      397.02      431.02     16.46 o 
   3   3  15      334.52      372.94     16.88 o 
   5   3  15      231.81      217.93     15.25 o 
   7   3  15      126.46      129.64     16.24 o 
   0   4  15     1199.31     1198.46     56.87 o 
   2   4  15     1041.55      988.02     25.66 o 
   4   4  15      705.41      699.03     30.37 o 
   6   4  15      378.02      362.35     21.99 o 
   1   5  15       40.88       41.96      7.75 o 
   3   5  15       32.25       31.72      7.99 o 
   5   5  15       22.46       20.76      9.51 o 
   7   5  15       14.20       12.00     10.61 o 
   0   6  15        3.42       19.10      8.57 o 
   2   6  15        3.76       11.76      6.89 o 
   4   6  15        2.84        6.32      7.71 o 
   6   6  15        1.34        5.75      9.97 o 
   1   7  15     1402.93     1447.83     28.91 o 
   3   7  15     1139.40     1148.33     29.85 o 
   5   7  15      751.33      735.29     28.45 o 
   7   7  15      401.72      413.72     24.44 o 
   0   8  15      889.81      905.55     26.69 o 
   2   8  15      773.17      734.29     26.40 o 
   4   8  15      493.13      491.41     25.23 o 
   6   8  15      229.32      216.07     18.90 o 
   1   9  15      487.13      488.57     18.90 o 
   3   9  15      395.10      442.47     19.92 o 
   5   9  15      256.22      296.80     20.47 o 
   0  10  15      263.18      273.40     21.10 o 
   2  10  15      219.78      217.90     16.77 o 
   4  10  15      123.61      109.38     12.94 o 
   6  10  15       44.92       39.65     11.65 o 
   1  11  15      889.11      871.39     25.79 o 
   3  11  15      667.52      630.09     28.15 o 
   5  11  15      378.69      302.19     24.12 o 
   0  12  15       23.19       16.56     13.77 o 
   2  12  15       22.24       19.55      7.34 o 
   4  12  15       18.64       10.67      9.06 o 
   1  13  15      465.01      471.00     20.52 o 
   3  13  15      376.78      350.85     22.04 o 
   5  13  15      247.99      226.86     17.84 o 
   0  14  15      476.92      530.37     36.30 o 
   2  14  15      408.28      425.53     20.01 o 
   4  14  15      257.58      257.35     18.38 o 
   1  15  15       81.64       58.70     11.40 o 
   3  15  15       56.27       43.93     12.45 o 
   0  16  15      128.13       96.76     20.96 o 
   2  16  15      103.68      106.12     12.20 o 
   1  17  15      115.70       82.76     13.13 o 
   3  17  15       97.18       70.71     12.45 o 
   0  18  15      237.64      240.88     23.85 o 
   0   0  16        0.20       13.75     15.07 o 
   2   0  16        0.33        1.71      7.90 o 
   4   0  16        0.33       -3.10     20.27 o 
   6   0  16        0.16        7.72     11.50 o 
   1   1  16      140.78      146.74     11.72 o 
   3   1  16      113.81       79.13     11.91 o 
   5   1  16       76.89       87.08     13.11 o 
   7   1  16       42.91       34.88     11.27 o 
   0   2  16        4.50       -7.73      8.32 o 
   2   2  16        3.22        6.22      6.43 o 
   4   2  16        0.52        0.94      7.81 o 
   6   2  16        0.42        6.26      8.21 o 
   1   3  16      326.87      321.73     15.46 o 
   3   3  16      214.12      191.85     16.79 o 
   5   3  16       86.63       97.87     12.25 o 
   7   3  16       19.67       10.94      9.77 o 
   0   4  16      815.59      865.91     43.05 o 
   2   4  16      724.58      758.97     24.05 o 
   4   4  16      505.02      499.46     21.08 o 
   6   4  16      279.09      305.48     21.72 o 
   1   5  16     3790.97     3962.21     61.85 o 
   3   5  16     2871.62     2962.81     52.88 o 
   5   5  16     1659.41     1699.09     50.78 o 
   0   6  16     1087.15     1166.13     36.17 o 
   2   6  16      939.33      895.75     29.06 o 
   4   6  16      612.52      630.18     26.27 o 
   6   6  16      306.90      287.94     21.41 o 
   1   7  16     1320.57     1313.13     31.34 o 
   3   7  16     1020.61     1109.54     30.17 o 
   5   7  16      630.24      647.37     37.08 o 
   0   8  16      329.41      316.99     17.56 o 
   2   8  16      287.71      299.15     21.26 o 
   4   8  16      191.45      187.17     15.47 o 
   6   8  16       98.56      119.84     16.04 o 
   1   9  16      705.45      730.51     23.64 o 
   3   9  16      505.72      464.19     23.79 o 
   5   9  16      264.11      260.04     26.33 o 
   0  10  16      492.72      536.36     48.21 o 
   2  10  16      438.69      541.19     24.51 o 
   4  10  16      315.18      326.45     19.25 o 
   1  11  16       56.70       40.37      9.38 o 
   3  11  16       53.32       38.58     11.69 o 
   5  11  16       44.30       27.55     11.45 o 
   0  12  16       22.94       30.79     15.21 o 
   2  12  16       20.52       20.49      9.94 o 
   4  12  16       13.97       -3.75      8.76 o 
   1  13  16      138.99      130.06     13.67 o 
   3  13  16      109.88      107.42     16.48 o 
   0  14  16      161.97      183.47     26.10 o 
   2  14  16      151.64      146.98     13.15 o 
   4  14  16      121.48      125.56     16.72 o 
   1  15  16       97.54       74.24     12.49 o 
   3  15  16       76.87       67.86     13.99 o 
   0  16  16     1106.57     1084.79     52.48 o 
   2  16  16      978.52     1006.30     30.85 o 
   1  17  16      185.29      174.70     16.99 o 
   1   1  17        2.30       -1.27      7.12 o 
   3   1  17        0.70        0.46      7.86 o 
   5   1  17        0.03        3.40      9.43 o 
   0   2  17     1015.13     1109.55     45.30 o 
   2   2  17      901.59      914.02     26.09 o 
   4   2  17      627.33      620.84     26.24 o 
   6   2  17      341.37      308.13     22.24 o 
   1   3  17      156.27      153.56     13.18 o 
   3   3  17      128.30      139.40     15.04 o 
   5   3  17       88.74       80.58     12.18 o 
   0   4  17       42.98       27.61     13.40 o 
   2   4  17       43.05       38.39     11.14 o 
   4   4  17       42.34       20.36      8.93 o 
   6   4  17       36.91       45.62     12.17 o 
   1   5  17       58.45       48.81     10.49 o 
   3   5  17       40.89       37.56      9.73 o 
   5   5  17       18.81        9.10     10.23 o 
   0   6  17        1.68        4.94      9.34 o 
   2   6  17        1.88        4.88      7.71 o 
   4   6  17        2.15        7.02      9.17 o 
   6   6  17        2.16       -0.18     10.74 o 
   1   7  17     1008.02      951.38     27.15 o 
   3   7  17      796.00      757.77     25.99 o 
   5   7  17      498.24      449.66     28.80 o 
   0   8  17       30.64       12.30      8.93 o 
   2   8  17       23.06       23.32      9.52 o 
   4   8  17       10.03       13.79     10.33 o 
   1   9  17      215.95      246.02     18.29 o 
   3   9  17      179.00      175.37     17.37 o 
   5   9  17      121.55      121.35     16.85 o 
   0  10  17      192.48      182.88     23.33 o 
   2  10  17      166.06      173.58     17.00 o 
   4  10  17      107.51       99.34     13.68 o 
   1  11  17       89.41       81.94     11.49 o 
   3  11  17       58.41       46.35     12.32 o 
   0  12  17       32.93       20.71     15.76 o 
   2  12  17       30.04       18.60     10.58 o 
   4  12  17       22.70       26.78     11.71 o 
   1  13  17      176.30      175.26     17.42 o 
   3  13  17      127.59      151.51     17.34 o 
   0  14  17      317.90      299.64     31.15 o 
   2  14  17      275.97      271.18     25.32 o 
   1  15  17        1.35        8.94     10.27 o 
   0  16  17      168.89      183.13     28.47 o 
   0   0  18     4818.15     5425.62    182.42 o 
   2   0  18     4167.98     4422.96    110.37 o 
   4   0  18     2717.41     2713.64     83.66 o 
   1   1  18       10.24       15.75      8.95 o 
   3   1  18       10.79       17.53      9.73 o 
   5   1  18       10.52        7.68     12.87 o 
   0   2  18       13.45       11.28     12.88 o 
   2   2  18       14.17       14.46      9.13 o 
   4   2  18       15.36        8.93      9.51 o 
   1   3  18      163.82      190.91     15.90 o 
   3   3  18      130.96      159.73     15.85 o 
   5   3  18       86.84       85.86     12.79 o 
   0   4  18      899.98      974.99     72.88 o 
   2   4  18      780.03      767.87     42.75 o 
   4   4  18      510.74      548.48     23.57 o 
   1   5  18       92.85       78.96     12.64 o 
   3   5  18       69.91       68.78     11.47 o 
   5   5  18       38.12       33.69     11.94 o 
   0   6  18        0.30       -5.39     11.71 o 
   2   6  18        0.12       -1.50      7.36 o 
   4   6  18        0.05       18.21     10.63 o 
   1   7  18      218.60      206.63     15.43 o 
   3   7  18      171.93      163.63     17.42 o 
   5   7  18      104.21       76.46     15.08 o 
   0   8  18       21.53       23.58     20.79 o 
   2   8  18       24.78       49.19     11.78 o 
   4   8  18       31.70       41.11     12.60 o 
   1   9  18      216.73      224.22     20.15 o 
   3   9  18      177.36      198.19     18.75 o 
   0  10  18     1884.07     1882.17     67.11 o 
   2  10  18     1670.52     1776.08     46.62 o 
   4  10  18     1169.99     1192.10     39.04 o 
   1  11  18       78.24      111.64     15.26 o 
   3  11  18       65.17       73.99     14.61 o 
   0  12  18     1101.51     1217.45     54.07 o 
   2  12  18      957.91      941.00     34.03 o 
   1  13  18        1.42       16.66     13.23 o 
   0  14  18     1009.18      949.07    144.22 o 
   1   1  19       63.41       60.62     11.74 o 
   3   1  19       43.05       42.72     12.09 o 
   5   1  19       18.24       20.52     11.76 o 
   0   2  19      208.81      242.09     26.00 o 
   2   2  19      191.77      170.90     16.43 o 
   4   2  19      147.31      126.07     22.27 o 
   1   3  19      177.00      162.33     18.83 o 
   3   3  19      142.64      109.40     16.93 o 
   5   3  19       91.24       66.06     22.04 o 
   0   4  19       76.47      110.23     19.86 o 
   2   4  19       70.77       78.16     13.51 o 
   4   4  19       54.90       59.17     11.98 o 
   1   5  19      308.32      386.01     26.22 o 
   3   5  19      229.44      211.69     31.34 o 
   0   6  19        9.42       -0.48     11.83 o 
   2   6  19        7.43        1.78      8.36 o 
   4   6  19        3.32       12.16     11.22 o 
   1   7  19      465.64      463.96     24.22 o 
   3   7  19      344.56      351.49     23.20 o 
   0   8  19        2.71      -10.76     19.68 o 
   2   8  19        2.22       12.01     10.56 o 
   1   9  19       32.42       21.03     11.14 o 
   3   9  19       26.05       11.85     11.28 o 
   0  10  19       60.95       19.27     24.09 o 
   2  10  19       55.02       50.99     13.34 o 
   1  11  19      123.08       78.66     22.83 o 
   0  12  19      326.14      317.35     37.40 o 
   0   0  20      360.32      442.49     47.32 o 
   2   0  20      322.30      374.53     46.14 o 
   4   0  20      229.66      214.73     75.94 o 
   1   1  20        0.81       14.81      9.84 o 
   3   1  20        1.29       10.39     12.25 o 
   0   2  20      137.55      158.60     23.91 o 
   2   2  20      120.57      104.60     37.57 o 
   4   2  20       82.98       81.67     19.92 o 
   1   3  20      241.63      266.50     23.47 o 
   3   3  20      175.41      176.03     20.99 o 
   0   4  20      256.23      231.55     36.82 o 
   2   4  20      228.97      245.01     23.10 o 
   1   5  20      208.98      267.80     24.14 o 
   3   5  20      151.26      158.86     17.40 o 
   0   6  20     1330.16     1513.98     89.51 o 
   2   6  20     1166.52     1218.97     36.71 o 
   1   7  20       74.73       83.90     14.61 o 
   3   7  20       60.97       84.57     17.43 o 
   0   8  20        4.90        0.46     23.25 o 
   2   8  20        4.41        1.84     10.67 o 
   1   9  20       13.43       -3.11     12.24 o 
   0  10  20      489.81      363.77     51.54 o 
   1   1  21      205.86      213.08     30.27 o 
   0   2  21      219.90      283.05     29.90 o 
   2   2  21      208.22      210.26     32.95 o 
   1   3  21      141.75      124.63     19.49 o 
   0   4  21     1336.25     1459.89    130.35 o 
   2   4  21     1188.75     1354.30     59.45 o 
   1   5  21       31.25       34.61     14.59 o 
   0   6  21        0.99       -3.36     20.87 o 
                                                 
